# Supplementary material for: Tooth wear development in the Australian Aboriginal dentition from Yuendumu: A longitudinal study
Source: PLoS One. 2021 Jul 9;16(7):e0254151. doi: 10.1371/journal.pone.0254151 (PMC8270463; doi:10.1371/journal.pone.0254151)
Supplement: S1 Data — (XLSX) [file pone.0254151.s002.xlsx]

## Sheet: Absolute wear areas (in mm2)
Specimen	WEAR STAGE	Tooth	1	1.1	2	2.1	3	4	5	6	7	8	9	10	11	12	13	Buccal	Lingual	Phase II	Total	Rel. B	Rel. L	Rel. Phase II	Validation
CA1U	1	LM1	1.325				0.618	4.023	1.588	1.487		1.873	1.081		1.707	1.005		5.966	4.948	3.793	14.707	0.405657	0.336438	0.257904	1
	1	RM1	1.62			2.915	0.57	0.72	0.818	0.588		0.447	2.412		1.912	1.987	1.567	5.825	1.853	7.878	15.556	0.374454	0.119118	0.506428	1
CA1L	1	LM1	1.339				0.574	1.711	2.6	1.06	0.68	1.175	3.353	1.488	1.382	0.418		3.624	5.515	6.641	15.78	0.229658	0.349493	0.420849	1
	1	RM1	0.468		1.013	1.604	0.958	1.559	2.8	1.398	1.406	1.66	1.7	1.146	1.231	0.696	1.836	5.602	7.264	6.609	19.475	0.287651	0.372991	0.339358	1
CA2U	1	LM1	2.447				0.898	8.289	3.325	1.973		1.615	1.937		1.663	1.942		11.634	6.913	5.542	24.089	0.482959	0.286977	0.230064	1
	1	Ldm1	1.793		1.55		3.952	3.543	0.655	2.69	1.359		2.011	1.078			1.121	10.838	4.704	4.21	19.752	0.548704	0.238153	0.213143	1
	1	RM1	1.128			4.68	2.96	2.891	2.057	1.404		0.892	2.186		1.427	2.68	2.731	11.659	4.353	9.024	25.036	0.465689	0.17387	0.360441	1
CA2L	1	LM1	1.44				0.961	4.59	2.437	1.833	0.856	1.195	3.957	2.687	1.686	1.661		6.991	6.321	9.991	23.303	0.300004	0.271253	0.428743	1
	1	RM1	0.879		1.26	3.055		2.96	4.875	3.019	0.784	2.433	1.678	1.16	1.284	1.17	1.579	8.154	11.111	6.871	26.136	0.311983	0.425122	0.262894	1
CA3U	1	LM2					1.193	0.239	0.79	1.917			0.789		1.472			1.432	2.707	2.261	6.4	0.22375	0.422969	0.353281	1
	1	LM1	2.965				1.033	4.819	2.379	2.177		1.178	2.2	1.165	2.892	1.477		8.817	5.734	7.734	22.285	0.395647	0.257303	0.34705	1
	1	LP3	1.489		1.089								2.372	0.866				2.578	0	3.238	5.816	0.44326	0	0.55674	1
	1	RP3	1.998		1.42				1.478					1.248	0.799			3.418	1.478	2.047	6.943	0.492294	0.212876	0.294829	1
	1	RP4	1.386		1.19				0.665		1.013			0.436	0.577			2.576	1.678	1.013	5.267	0.489083	0.318587	0.19233	1
	1	RM1	0.664			5.927	3.403	0.799	2.487	0.933		1.01	1.951		2.013	3.27	2.93	10.793	4.43	10.164	25.387	0.425139	0.174499	0.400362	1
CA3L	1	LM2					1.238	0.517		1.437			1.547	1.993	1.217			1.755	1.437	4.757	7.949	0.220782	0.180777	0.59844	1
	1	LM1	1.484				1.381	4.217	3.139	3.186	0.85	3.739	3.651	2.24	1.145	1.562		7.082	10.914	8.598	26.594	0.266301	0.410393	0.323306	1
	1	RP3	0.45		0.788				0.665					0.681	2.013			1.238	0.665	2.694	4.597	0.269306	0.14466	0.586034	1
	1	RP4	0.601		0.779				0.971		0.883			1.765	1.906			1.38	1.854	3.671	6.905	0.199855	0.268501	0.531644	1
	1	RM1	1.067		1.55	4.33		4.046	7.461	1.388	0.933	2.097	0.982	2.468	1.332	1.533	2.487	10.993	11.879	8.802	31.674	0.347067	0.375039	0.277894	1
CA4U	1	LM2	1.993				2.077	1.414	0.845	2.438			1.987		1.361			5.484	3.283	3.348	12.115	0.452662	0.270986	0.276352	1
	1	LP4	0.89		1.012				0.746					1.221	1.031			1.902	0.746	2.252	4.9	0.388163	0.152245	0.459592	1
	1	LP3	1.678		0.989									1.276	1.962			2.667	0	3.238	5.905	0.451651	0	0.548349	1
	1	RP3	2.864		0.982									1.048	1.144			3.846	0	2.192	6.038	0.636966	0	0.363034	1
	1	RP4	1.107		1.363				0.798		1.352			1.605	1.41			2.47	2.15	3.015	7.635	0.32351	0.281598	0.394892	1
	1	RM2	0.477			2.616	1.29		2.114				1.38		1.168	1.351	1.499	4.383	2.114	5.398	11.895	0.368474	0.177722	0.453804	1
CA4L	1	LM2	1.148				1.302	1.06	1.803	0.88			1.454	1.979	1.919			3.51	2.683	5.352	11.545	0.304028	0.232395	0.463577	1
	1	LP4	0.425		0.73				1.039					2.299	2.357			1.155	1.039	4.656	6.85	0.168613	0.151679	0.679708	1
	1	LP3	1.281		1.156								2.247	2.8				2.437	0	5.047	7.484	0.325628	0	0.674372	1
	1	RP3	1.31		1.701									1.992	2.072			3.011	0	4.064	7.075	0.425583	0	0.574417	1
	1	RP4	0.686		1.256				1.652		1.271			1.083	2.049			1.942	2.923	3.132	7.997	0.242841	0.365512	0.391647	1
	1	RM2	1.186			0.951	0.545		0.994				0.677		1.23	1.101		2.682	0.994	3.008	6.684	0.401257	0.148713	0.45003	1
CA5L	1	LM2	1.464				1.729	1.884	2.756	2.054			1.592	1.543	1.648	0.251	0.357	5.077	4.81	5.391	15.278	0.332308	0.314832	0.35286	1
	1	LP3	1.494		0.931									2.269	1.494			2.425	0	3.763	6.188	0.391888	0	0.608112	1
	1	RP3	1.192		1.197				0.613		0.583			1.997	1.418			2.389	1.196	3.415	7	0.341286	0.170857	0.487857	1
	1	RP4	1.052		1.394				1.001		1.177			2.25	1.999			2.446	2.178	4.249	8.873	0.275668	0.245464	0.478868	1
	1	RM2	0.999		1.162	0.787	0.6	0.802	2.858	2.558			1.31		1.06	1.083	0.561	4.35	5.416	4.014	13.78	0.315675	0.393033	0.291292	1
CA6L	1	LM2	2.474				2.567	2.938	6.119	4.195			1.066	2.243	1.193	1.494	1.35	7.979	10.314	7.346	25.639	0.311206	0.402278	0.286517	1
	1	LP3	2.135		1.188									3.418	2.286			3.323	0	5.704	9.027	0.368118	0	0.631882	1
	1	RP3	1.562		1.577				0.828		0.67			1.171	2.906			3.139	1.498	4.077	8.714	0.360225	0.171907	0.467868	1
	1	RP4	0.689		1.613				1.906		0.931			1.972	3.778			2.302	2.837	5.75	10.889	0.211406	0.260538	0.528056	1
	1	RM2	1.825		1.642	1.857	0.963	2.017	5.024	3.977			2.438		1.32	1.771	0.754	8.304	9.001	6.283	23.588	0.352043	0.381592	0.266364	1
	1	LI1	4.126															4.126	0	0	4.126	1	0	0	1
CA7L	1	LM2	2.896				1.776	2.377	5.719	3.839			1.914	1.603	1.459	2.066	0.983	7.049	9.558	8.025	24.632	0.286172	0.388032	0.325796	1
	1	RP3	2.498		1.95				1.141		1.351			1.162	2.956			4.448	2.492	4.118	11.058	0.402243	0.225357	0.3724	1
	1	RP4	2.786		1.171				1.484		0.971			2.355	2.72			3.957	2.455	5.075	11.487	0.344476	0.21372	0.441804	1
	1	RM2	2.183		2.324	1.782	1.434	1.444	5.62	3.976			2.586		2.305		2.909	9.167	9.596	7.8	26.563	0.345104	0.361254	0.293642	1
CA8L	1	LM2	3.435		2.308		3.238	3.846	8.132	7.23		1.168	2.839	2.448	1.364	2.733	1.25	12.827	16.53	10.634	39.991	0.320747	0.413343	0.26591	1
	1	RP3	1.773		1.714									1.141	3.887			3.487	0	5.028	8.515	0.409513	0	0.590487	1
	1	RP4	0.922		2.211				1.772		0.846			1.603	2.33			3.133	2.618	3.933	9.684	0.323523	0.270343	0.406134	1
	1	RM2	4.584		1.55	1.795	1.184	2.131	5.713	4.386			2.803		3.284		2.484	11.244	10.099	8.571	29.914	0.375878	0.337601	0.286521	1
CA9L	1	RP3	2.161		1.85									1.052	4.818			4.011	0	5.87	9.881	0.405931	0	0.594069	1
	1	RP4	1.803		1.893				2.101		1.254			2.373	3.819			3.696	3.355	6.192	13.243	0.279091	0.253341	0.467568	1
CA1U	2	Ldm1	2.27		0.68		1.816	1.83	0.871	1.136	1.015		1.559	0.693			1.389	6.596	3.022	3.641	13.259	0.497473	0.227921	0.274606	1
CA1L	2	Ldm1	1.007		1.638		0.643	1.218	2.983	2.547			2.123	0.968			1.977	4.506	5.53	5.068	15.104	0.298332	0.366128	0.33554	1
CA2L	2	Ldm1	0.748		1.966		0.91	1.976	2.784	3.004			1.526	1.138			1.497	5.6	5.788	4.161	15.549	0.360152	0.372243	0.267606	1
CA3L	2	LP3	0.793		0.697								2.345	1.611				1.49	0	3.956	5.446	0.273595	0	0.726405	1
CA4U	2	LM1	1.858				1.795	4.488	3.316	2.314		1.593	4.897	1.212	3.051	1.583		8.141	7.223	10.743	26.107	0.311832	0.276669	0.411499	1
	2	RM1	1.127			6.595	3.413	1.074	4.717	0.895		1.411	1.461		2.064	3.669	5.121	12.209	7.023	12.315	31.547	0.38701	0.22262	0.39037	1
CA4L	2	RM1	1.117			3.85		3.694	7.888	1.828	1.619	2.133	1.006	2.699	1.08	0.824	2.546	8.661	13.468	8.155	30.284	0.285993	0.444723	0.269284	1
CA5U	2	LM2	1.228				2.251	3.086	1.303	4.267			0.927		1.186	0.497	0.768	6.565	5.57	3.378	15.513	0.423193	0.359054	0.217753	1
	2	LM1	2.429				1.798	6.481	4.189	3.192		1.908	4.604	1.142	2.661	1.2		10.708	9.289	9.607	29.604	0.361708	0.313775	0.324517	1
	2	LP4	0.718		1.289				0.791					1.428	1.631			2.007	0.791	3.059	5.857	0.342667	0.135052	0.522281	1
	2	LP3	2.302		0.85									1.552	1.68			3.152	0	3.232	6.384	0.493734	0	0.506266	1
	2	RP3	1.901		1.335				0.996		0.858			2.092	1.325			3.236	1.854	3.417	8.507	0.380393	0.217938	0.401669	1
	2	RP4	0.728		1.466				0.685		0.893			1.576	1.545			2.194	1.578	3.121	6.893	0.318294	0.228928	0.452778	1
	2	RM1	2.15		5.636			1.523	5.194	1.173		0.534	4.278		2.403	3.918		9.309	6.901	10.599	26.809	0.347234	0.257414	0.395352	1
	2	RM2	1.132			3.099	2.912		2.661	0.917			0.977		3.68	1.748	1.886	7.143	3.578	8.291	19.012	0.37571	0.188197	0.436093	1
CA5L	2	LP4	1.18		0.905				1.062					0.93	1.054			2.085	1.062	1.984	5.131	0.406354	0.206977	0.386669	1
	2	RM1	1.063		0.931			5.461	7.511	1.957		2.206	2.236	1.99	1.981	3.909		7.455	11.674	10.116	29.245	0.254915	0.399179	0.345905	1
CA6U	2	LM2	1.763				5.079	5.773	3.925	4.212			1.358		2.599	1.328	1.175	12.615	8.137	6.46	27.212	0.406354	0.206977	0.386669	1
	2	LM1	3.164				2.47	5.768	3.865	2.505			7.009	0.47	2.514	3.693		11.402	6.37	13.686	31.458	0.254915	0.399179	0.345905	1
	2	LP4	0.764		1.33				1.291			0.953		1.637	1.738			2.094	2.244	3.375	7.713	0.27149	0.290937	0.437573	1
	2	LP3	3.353		1.037									1.813	2.583			4.39	0	4.396	8.786	0.499659	0	0.500341	1
	2	RP3	3.406		1.907				0.968		0.612			1.848	2.155			5.313	1.58	4.003	10.896	0.48761	0.145007	0.367383	1
	2	RP4	1.607		1.365				0.759		1.219			1.831	1.786			2.972	1.978	3.617	8.567	0.346913	0.230886	0.422201	1
	2	RM1	3.055					8.751	4.897	1.873		0.864			3.649	3.398	4.22	11.806	7.634	11.267	30.707	0.384473	0.248608	0.36692	1
	2	RM2	0.798			4.244	3.143	1.259	3.315	2.448			1.621		2.436		2.193	9.444	5.763	6.25	21.457	0.440136	0.268584	0.29128	1
CA6L	2	LP4	1.075		1.709				1.295			1.589		1.674	3.186			2.784	2.884	4.86	10.528	0.264438	0.273936	0.461626	1
CA7U	2	LM2	2.892				5.019	5.296	2.975	4.959					3.375	2.148	1.517	13.207	7.934	7.04	28.181	0.468649	0.281537	0.249814	1
	2	LP4	1.019		1.632				2.211			1.076		1.413	2.033			2.651	3.287	3.446	9.384	0.282502	0.350277	0.367221	1
	2	LP3	3.92		0.986									2.66	2.853			4.906	0	5.513	10.419	0.470871	0	0.529129	1
	2	RP3	3.683		1.652				0.649		0.753			1.341	2.253			5.335	1.402	3.594	10.331	0.516407	0.135708	0.347885	1
	2	RP4	1.816		1.954				1.04		0.845			2.293	1.336			3.77	1.885	3.629	9.284	0.406075	0.203037	0.390888	1
	2	RM2	1.293			4.474	2.569	1.214	3.832	3.004			1.837		2.002		2.786	9.55	6.836	6.625	23.011	0.415019	0.297075	0.287906	1
CA7L	2	LP4	1.3		1.606				1.958			1.465		2.384	3.267			2.906	3.423	5.651	11.98	0.242571	0.285726	0.471703	1
	2	LP3	2.22		0.842									2.437	2.33			3.062	0	4.767	7.829	0.39111	0	0.60889	1
CA8U	2	LM2	3.29				5.836	6.406	2.651	4.822		1.036	1.863		2.259	2.633	1.872	15.532	8.509	8.627	32.668	0.47545	0.260469	0.264081	1
	2	LP4	1.156		1.09						1.336	1.303	1.745	3.446	1.933			2.246	2.639	7.124	12.009	0.187026	0.219752	0.593222	1
	2	LP3	5.555		1.441								1.353	2.714	1.06			6.996	0	5.127	12.123	0.577085	0	0.422915	1
	2	RP3	5.567		1.903									4.031	3.402			7.47	0	7.433	14.903	0.501241	0	0.498759	1
	2	RP4	2.102		2.087				0.911		0.654			2.499	1.671			4.189	1.565	4.17	9.924	0.422108	0.157699	0.420193	1
	2	RM2	0.94			5.68	3.091	1.408	6.193	3.367			1.447		2.486		2.907	20.679	9.56	6.84	27.519	0.751444	0.347396	0.248556	1.3474
CA8L	2	LP4	1.223		2.359				2.227		1.357	2.288	1.394	4.514	4.378			3.582	5.872	10.286	19.74	0.181459	0.297467	0.521074	1
	2	LP3	2.283		2.196				0.835		0.73		0.62	2.664	3.197			4.479	1.565	6.481	12.525	0.357605	0.12495	0.517445	1
CA9U	2	LM2	2.823				5.846	5.558	3.017	5.561		1.49	3.042		3.185	2.336	2.072	14.227	10.068	10.635	34.93	0.4073	0.288234	0.304466	1
	2	LP3	6.459		1.751									2.262	3.418			8.21	0	5.68	13.89	0.591073	0	0.408927	1
	2	RP3	5.433		3.531									3.555	2.898			8.964	0	6.453	15.417	0.581436	0	0.418564	1
	2	RM2	0.888			5.923	4.936	1.906	6.734	3.39			3.887		2.267		3.369	13.653	10.124	9.523	33.3	0.41	0.304024	0.285976	1
CA9L	2	LM2	3.618		2.034		3.681	3.507	7.543	6.235		1.727	4.149	2.477	2.488	3.28	2.897	12.84	15.505	15.291	43.636	0.294252	0.355326	0.350422	1
	2	LP4							1.938		0.776	2.373	2.042	3.942	3.724			0	5.087	9.708	14.795	0	0.343832	0.656168	1
	2	LP3	2.18		1.516									1.611	4.114			3.696	0	5.725	9.421	0.392315	0	0.607685	1
	2	RM2	4.333		1.513	1.718	1.199	2.089	6.846	5.008			3.071		5.908		3.279	10.852	11.854	12.258	34.964	0.310376	0.339034	0.350589	1
CA1U	3	Ldm2	4.168			3.792	2.512	3.308	2.014	3.97	0.725	1.894	4.508	1.308	0.959	2.775	2.45	13.78	8.603	12	34.383	0.400779	0.250211	0.34901	1
	3	Rdm1	4.427		2.412				1.585		0.424	1.63	2.56	1.291	2.06		1.999	6.839	3.639	7.91	18.388	0.371927	0.197901	0.430172	1
	3	Rdm2	2.001			2.747	2.805	4.707	3.144	3.99	0.484	0.683	6.033		1.849	1.14	1.529	12.26	8.301	10.551	31.112	0.39406	0.26681	0.33913	1
CA1L	3	Ldm2	1.283		0.822	0.528	2.296	0.73	6.098	7.522	0.66	4.228	6.265	1.857	3.6	2.205	3.034	5.659	18.508	16.961	41.128	0.137595	0.45001	0.412395	1
	3	Rdm1	2.938		2.568				2.523		2.502	1.751	2.141				1.903	5.506	6.776	4.044	16.326	0.337253	0.415043	0.247703	1
	3	Rdm2	1.493		0.967		1.808	3.14	10.361	6.714	0.803	3.063	5.439	2.045	1.895	3.368	3.048	7.408	20.941	15.795	44.144	0.167814	0.474379	0.357806	1
CA2U	3	Ldm2	6.938			4.623	2.601	2.44	2.07	3.667	0.417	1.547	4.915	1.252	4.056	2.883	3.388	16.602	7.701	16.494	40.797	0.406942	0.188764	0.404294	1
	3	Rdm2	2.524			3.669	5.659	4.023	2.677	3.824	0.621	0.826	5.64		1.203	1.064	2.088	15.875	7.948	9.995	33.818	0.469425	0.235023	0.295553	1
CA2L	3	Ldm2	2.183		0.844	0.826	1.871	0.809	5.302	4.567	1.517	3.089	4.829	2.98	3.68	3.411	3.005	6.533	14.475	17.905	38.913	0.167887	0.371984	0.460129	1
	3	Rdm2	1.204		0.564		1.532	1.337	3.89	6.211	1.887	2.718	8.071	2.169	1.317	4.077	2.714	4.637	14.706	18.348	37.691	0.123027	0.390173	0.486801	1
CA4L	3	LM1	1.111				0.93	2.393	3.087	6.38	0.721	0.94	4.268		3.57	2.466		4.434	11.128	10.304	25.866	0.171422	0.430217	0.398361	1
CA5L	3	LM1	1.871				1.024	3.719	3.76	6.713	0.395	1.132	5.045	1.18	4.026	3.015		6.614	12	13.266	31.88	0.207465	0.376412	0.416123	1
CA6L	3	LM1	1.458				2.759	5.42	4.025	6.112			6.804		6.762	4.232		9.637	10.137	17.798	37.572	0.256494	0.269802	0.473704	1
	3	RM1	2.271		1.335			5.473	9.67	2.729		2.498	3.144		7.208	4.287		9.079	14.897	14.639	38.615	0.235116	0.385783	0.379101	1
CA7U	3	LM1	3.334				4.425	6.356	4.651	2.992		2.191	7.504	0.586	4.702	1.556		14.115	9.834	14.348	38.297	0.368567	0.256783	0.374651	1
	3	RM1					2.386	6.686	4.36	2.099		1.015			5.039	4.239	4.873	9.072	7.474	14.151	30.697	0.295534	0.243477	0.46099	1
CA7L	3	LM1	1.272				2.791	5.733	9.454	8.313			6.595		7.728	4.651		9.796	17.767	18.974	46.537	0.210499	0.381782	0.407719	1
	3	RM1	2.374		1.226			4.612	10.183	3.889		3.375	3.633		7.61	4.252		8.212	17.447	15.495	41.154	0.199543	0.423944	0.376513	1
CA8U	3	LM1	4.449		2.131		3.704	7.561	4.218	3.639		3.147	6.283	1.014	4.311	1.846		17.845	11.004	13.454	42.303	0.421838	0.260123	0.318039	1
	3	RM1					4.973	7.431	4.766	1.967		1.402			4.98	3.282	5.687	12.404	8.135	13.949	34.488	0.359661	0.235879	0.40446	1
CA8L	3	LM1	2.612				3.394	6.464	9.677	5.466		2.122	4.972	2.644	6.09	2.021		12.47	17.265	15.727	45.462	0.274295	0.379768	0.345937	1
	3	RM1	2.128		2.153			5.495	9.46	2.182		3.301	3.902		5.088	4.901		9.776	14.943	13.891	38.61	0.253199	0.387024	0.359777	1
CA9U	3	LM1	5.294		2.444		6.179	7.349	4.118	2.925		2.47	6.713	0.914	5.139	2.559		21.266	9.513	15.325	46.104	0.461261	0.206338	0.332401	1
	3	LP4	2.339		1.607				2.011			1.34		2.018	3.547			3.946	3.351	5.565	12.862	0.306795	0.260535	0.43267	1
	3	RP4	2.247		2.829				1.501		0.631			2.889	1.72			5.076	2.132	4.609	11.817	0.429551	0.180418	0.390031	1
	3	RM1					3.417	6.74	5.891	1.916		2.217			6.431	3.136	5.272	10.157	10.024	14.839	35.02	0.290034	0.286236	0.423729	1
CA9L	3	LM1	2.996				3.159	5.42	8.778	6.651		2.313	6.305	4.279	4.334	2.366		11.575	17.742	17.284	46.601	0.248385	0.380721	0.370893	1
	3	RM1			2.921			5.785	11.712	3.139		3.901	4.603		6.989	5.008		8.706	18.752	16.6	44.058	0.197603	0.425621	0.376776	1

## Sheet: Inclination (in degree)
Specimen	Wear stage	Tooth	1	2	2.1	3	4	5	6	7	8	9	10	11	12	13	Buccal	Lingual	Phase II
CA1U	1	LM1	28.372			45.929	23.892	14.656	39.207		20.738	44.361		42.299	26.109		32.731	24.867	37.5897
	1	RM1	29.92		31.959	22.022	35.53	34.749	34.989		22.98	48.845		41.203	22.626	30.305	29.8578	30.906	35.7448
CA1L	1	LM1	27.273			37.888	31.7	24.641	32.492	32.929	29.752	47.991	29.568	29.257	27.905		32.287	29.9535	33.6803
	1	RM1	34.933	27.23	17.917	22.304	29.263	26.214	28.993	35.505	30.037	51.675	23.471	26.945	44.232	25.497	26.3294	30.1872	34.364
CA2U	1	LM1	24.725			28.324	21.383	14.335	29.24		24.331	40.431		37.68	22.49		24.8107	22.6353	33.5337
	1	Ldm1	23.844	31.991		32.234	31.238	6.403	10.114	28.803		11.812	12.034			12.001	23.5181	15.1067	11.949
	1	RM1	30.315		28.229	28.14	35.522	21.978	14.644		24.562	48.528		27.58	18.819	27.42	30.5515	20.3947	30.5868
CA2L	1	LM1	23.456			42.36	15.496	19.035	29.012	31.695	38.69	45.738	27.234	24.747	24.437		27.104	29.608	30.539
	1	RM1	25.502	28.271	18.135		28.769	20.533	32.026	23.724	28.094	47.813	20.036	18.485	41.332	24.439	25.1692	26.0943	30.421
CA3U	1	LM2				35.199	17.068	15.629	35.54			57.802		38.868			26.1335	25.5845	48.335
	1	LM1	21.999			28.591	28.311	15.027	29.331		5.473	37.828	44.482	27.537	21.946		26.3003	16.6103	32.9483
	1	RP3	39.248	35.318				13.562					31.268	30.279			37.283	13.562	30.7735
	1	RP4	29.64	22.95				42.622		41.427			30.485	26.111			26.295	42.0245	28.298
	1	RM1	35.194		30.34	30.26	39.482	23.854	29.925		40.359	46.624		30.577	16.528	25.732	33.819	31.3793	29.8653
CA3L	1	LM2				36.261	30.472		38.859			51.781	43.903	34.814			33.3665	38.859	43.4993
	1	LM1	25.232			30.559	21.193	13.307	34.149	34.34	29.795	40.075	25.424	24.371	22.455		25.6613	27.8978	28.0812
	1	RP3	48.891	38.935				19.132					37.334	36.416			43.913	19.132	36.875
	1	RP4	36.885	42.859				33.627		33.424			49.853	27.497			39.872	33.5255	38.675
	1	RM1	24.977	33.019	16.333		29.531	20.738	32.723	27.56	30.722	48.981	20.681	22.865	39.981	20.126	25.965	27.9357	30.5268
CA4U	1	LM2	9.914			30.91	13.674	12.953	29.082			48.882		34.479			18.166	21.0175	41.6805
	1	LP4	30.541	29.415				58.68					29.09	29.634			29.978	58.68	29.362
	1	RP4	32.796	22.66				46.302		56.647			27.944	19.58			27.728	51.4745	23.762
	1	RM2	22.707		7.843	31.741		25.964				18.21		24.386	6.616	34.762	20.7637	25.964	20.9935
CA4L	1	LM2	22.015			36.046	12.699	17.961	36.149			52.254	42.315	34.166			23.5867	27.055	42.9117
	1	LP4	29.355	34.08				29.36					42.869	21.259			31.7175	29.36	32.064
	1	RP4	33.105	22.445				26.954		35.334			40.597	23.901			27.775	31.144	32.249
	1	RM2	29.289		3.148	41.222		31.603				39.296		20.082	29.532		24.553	31.603	29.6367
CA5L	1	LM2	20.011			33.993	7.775	11.583	22.952			52.674	41.37	30.689	21.676	28.33	20.593	17.2675	34.9478
	1	RP3	57.44	44.098				37.143		15.921			38.766	30.396			50.769	26.532	34.581
	1	RP4	46.408	44.922				19.487		30.741			34.291	22.125			45.665	25.114	28.208
	1	RM2	28.334	50.614	5.938	38.616	27.101	21.561	39.156			36.103		35.195	30.367	38.852	30.1206	30.3585	35.1292
CA6L	1	LM2	13.819			34.734	3.173	20.049	29.295			49.828	39.096	33.307	24.446	32.951	17.242	24.672	35.9256
	1	RP3	60.557	38.24				50.766		20.228			42.513	33.889			49.3985	35.497	38.201
	1	RP4	53.681	62.17				28.613		26.286			27.61	21.928			57.9255	27.4495	24.769
	1	RM2	28.043	58.295	1.594	56.953	29.976	20.166	37.488			36.394		34.357	26.088	34.622	34.9722	28.827	32.8653
CA7L	1	LM2	14.916			31.713	2.457	22.327	27.104			42.417	39.243	29.969	17.006	32.394	16.362	24.7155	32.2058
	1	RP3	64.003	40.769				48.824		26.999			45.482	33.312			52.386	37.9115	39.397
	1	RP4	39.788	66.018				27.406		23.895			34.832	18.992			52.903	25.6505	26.912
	1	RM2	27.879	59.157	2.626	43.699	27.301	27.904	37.31			32.111		35.448		22.207	32.1324	32.607	29.922
CA8L	1	LM2	13.829	50.549		32.233	4.456	23.443	31.887		24.705	43.581	37.195	28.11	18.787	34.299	25.2667	26.6783	32.3944
	1	RP4	61.265	34.149				28.059		27.268			37.688	17.682			47.707	27.6635	27.685
	1	RM2	21.018	57.729	5.905	50.509	27.513	23.806	38.158			32.867		35.827		22.078	32.5348	30.982	30.2573
	1	RP4	45.967	30.664				29.057		29.333			21.346	14.248			38.3155	29.195	17.797
CA1U	2	Ldm1	21.85	29.766		31.185	33.643	27.917	24.505	58.024		11.145	12.643			13.392	32.4129	36.8153	12.3933
CA1L	2	Ldm1	36.859	41.977		27.838	30.517	51.532	33.415			19.428	2.134			12.172	34.2978	42.4735	11.2447
CA2L	2	Ldm1	32.182	40.498		30.809	13.742	44.229	26.794			24.902	10.312			13.135	29.3078	35.5115	16.1163
CA4U	2	LM1	28.189			27.156	28.627	14.868	26.686		3.1	37.298	41.706	26.947	21.65		27.9907	14.8847	31.9002
	2	RM1	50.495		28.981	27.354	39.594	16.263	28.908		35.754	45.868		25.539	11.685	27.609	36.606	26.975	27.6753
CA4L	2	RM1	36.204			14.928	30.386	22.059	33.3	27.066	35.511	44.298	17.454	19.296	36.945	17.832	27.1727	29.484	27.165
CA5U	2	LM2	22.448			30.095	18.549	22.949	25.412			52.478		30.875	23.341	39.137	23.6973	24.1805	36.4578
	2	LM1	34.041			35.356	29.821	14.94	43.074		1.532	34.741	46.47	22.389	23.011		33.0727	19.8487	31.6527
	2	LP4	20.176	31.277				65.188					26.916	24.607			25.7265	65.188	25.7615
	2	RP3	34.426	28.27				57.718		49.313			27.329	24.218			31.348	53.5155	25.7735
	2	RP4	36.363	31.516				59.441		48.548			26.183	15.449			33.9395	53.9945	20.816
	2	RM1	13.983	26.026			23.676	40.553	31.919		40.85	31.785		26.65	14.38		21.2283	37.774	24.2717
	2	RM2	30.558		27.256	32.283		9.796	17.356			51.064		35.484	4.106	34.533	30.0323	13.576	31.2967
CA5L	2	LP4	42.045	56.045				30.248					42.464	17.136			49.045	30.248	29.8
	2	RM1	39.043	34.975			27.377	22.385	31.763		30.788	22.482	13.924	19.806	12.927		33.7983	28.312	17.2848
CA6U	2	LM2	18.049			36.125	12.491	13.656	29.483			51.028		34.043	21.023	35.773	22.2217	21.5695	35.4667
	2	LM1	36.299			38.75	30.23	13.724	29.737			33.23	43.162	21.808	6.501		35.093	21.7305	26.1752
	2	LP4	8.96	30.767				64.293			25.173		24.313	21.111			19.8635	44.733	22.712
	2	RP3	31.85	29.976				32.679		47.516			32.273	36.224			30.913	40.0975	34.2485
	2	RP4	35.494	31.073				54.556		56.599			23.037	16.145			33.2835	55.5775	19.591
	2	RM1	30.79				27.807	12.195	52.534		30.51			23.815	14.155	27.786	29.2985	31.7463	21.9187
	2	RM2	31.966		30.213	35.968	19.942	35.659	36.157			49.295		35.124		34.45	29.5222	35.908	39.623
CA6L	2	LP4	35.42	48.987				32.309			23.407		32.728	27.413			42.2035	27.858	30.0705
CA7U	2	LM2	16.46			33.919	11.104	19.852	28.655					38.297	22.848	39.019	20.4943	24.2535	33.388
	2	LP4	24.005	37.916				69.847			26.49		24.683	22.401			30.9605	48.1685	23.542
	2	RP3	37.71	34.292				45.849		28.473			32.543	39.377			36.001	37.161	35.96
	2	RP4	36.88	40.029				63.887		57.488			20.405	18.193			38.4545	60.6875	19.299
	2	RM2	26.845		31.167	30.978	22.044	37.651	39.986			45.208		31.72		32.946	27.7585	38.8185	36.6247
CA7L	2	LP4	56.814	64.093				37.315			25.811		32.332	29.001			60.4535	31.563	30.6665
CA8U	2	LM2	20.161			34.801	11.482	18.688	27.807		21.69	48.764		30.41	21.476	40.426	3.20675	5.51	2.1268
	2	LP4	16.826	36.658						67.531	58.584	19.856	29.891	24.853			1.791	1.95733	3.42867
	2	RP4	35.464	35.697				53.248		55.705			20.417	19.966			35.5805	54.4765	20.1915
	2	RM2	28.062		28.172	37.364	19.841	37.979	36.099			39.74		31.536		33.492	31.2528	37.039	34.9227
CA8L	2	LP4	63.589	64.061				39.923		36.987	22.943	18.215	29.276	27.877			63.825	33.2843	25.1227
	2	LP3	42.266	52.256				40.695		43.647		16.694	36.565	31.859			47.261	42.171	28.3727
CA9U	2	LM2	18.616			35.376	9.248	19.949	34.862		25.258	46.597		30.396	21.698	39.454	21.08	26.6897	34.5363
	2	RM2	12.11	37.306	28.778	32.05	20.509		36.106			39.15		33.118		32.69	26.1506	36.106	34.986
CA9L	2	LM2	15.301	53.103		34.033	5.504	21.014	31.869		22.026	48.653	36.704	27.458	20.533	36.514	26.9853	24.9697	33.9724
	2	RM2	20.08	59.449	8.915	58.455	28.831	22.338	41.781			27.451		33.553		26.806	35.146	32.0595	29.27
CA1U	3	Ldm2	30.532		33.918	28.521	36.897	38.415	31.029	57.388	25.548	32.096	13.206	14.296	13.177	19.167	28.7838	38.095	18.3884
	3	Rdm1	27.903	31.288				27.481		42.875	29.731	20.971	6.364	14.168		20.453	29.5955	33.3623	15.489
	3	Rdm2	19.232		30.928	39.55	30.828	26.642	32.18	18.119	7.362	30.811		15.042	11.176	21.65	30.1345	21.0757	19.6698
CA1L	3	Ldm2	28.144	43.948	44.8	33.029	42.59	41.234	25.708	26.115	22.81	32.512	11.097	15.5	15.793	9.597	38.5022	28.9668	16.8998
	3	Rdm1	28.281	40.895				55.663		37.982	38.063	11.711				17.517	34.588	43.9027	14.614
	3	Rdm2	15.27	17.226		28.392	29.169	33.394	29.572	39.197	25.754	30.509	16.574	19.139	5.041	12.573	22.5142	31.9793	16.7672
CA2U	3	Ldm2	32.557		35.11	35.517	40.608	36.803	29.128	52.434	18.001	28.344	22.336	17.521	19.692	12.87	29.3016	34.0915	20.1526
	3	Rdm2	13.569		31.932	36.362	34.531	27.621	25.414	14.322	6.235	27.354		19.689	11.878	16.211	29.0985	18.398	18.783
CA2L	3	Ldm2	43.208	63.425	21.772	39.614	37.688	40.75	28.939	37.675	27.297	26.777	5.264	18.751	6.755	10.945	41.1414	33.6653	13.6984
	3	Rdm2	17.428	8.584		27.921	31.231	33.722	29.936	34.01	23.465	24.902	13.444	6.972	1.7	6.734	21.291	30.2833	10.7504
CA4L	3	LM1	30.159			34.964	26.899	15.524	36.019	29.863	19.3	35.634		18.614	12.33		30.674	25.1765	22.1927
CA5L	3	LM1	8.085			35.592	26.018	17.145	32.759	35.655	18.263	34.86	22.103	22.808	13.669		23.2317	25.9555	23.36
CA6L	3	LM1	14.007			30.377	23.843	16.571	31.38			33.813		20.207	12.958		22.7423	23.9755	22.326
	3	RM1	55.353	73.215			21.828	21.947	38.793		31.925	22.317		9.033	15.281		50.132	30.8883	15.5437
CA7U	3	LM1	34.618			36.809	29.054	14.665	30.695		1.11	31.908	35.172	20.248	16.773		33.4937	15.49	26.0252
	3	RM1				34.125	27.542	12.376	33.742		29.303			23.678	11.701	26.253	30.8335	25.1403	20.544
CA7L	3	LM1	22.596			34.592	26.474	21.994	38.189			31.699		19.59	13.427		27.8873	30.0915	21.572
	3	RM1	57.448	71.768			26.805	22.359	35.615		32.851	21.545		8.876	10.171		52.007	30.275	13.5307
CA8U	3	LM1	34.369	36.423		39.23	26.921	15.57	28.587		0.943	31.374	34.544	20.726	15.486		4.15667	5.755	3.93175
	3	RM1				25.838	28.169	13.448	35.27		28.866			26.397	11.718	23.892	27.0035	25.8613	20.669
CA8L	3	LM1	18.714			32.141	20.763	22.73	35.911		26.174	29.94	16.766	17.806	4.333		23.8727	28.2717	17.2112
	3	RM1	34.091	27.752			24.286	24.63	37		29.428	21.363		23.208	12.597		28.7097	30.3527	19.056
CA9U	3	LM1	33.309	34.213		37.196	27.897	19.103	28.342		1.401	30.37	42.646	19.087	15.606		33.1537	16.282	26.9273
	3	LP4	29.005	37.365				26.458			24.75		16.328	24.656			33.185	25.604	20.492
	3	RP4	32.604	37.127				53.391		57.422			19.857	18.077			34.8655	55.4065	18.967
	3	RM1				33.167	27.958	12.762	35.407		27.72			25.489	12.242	26.145	30.5625	25.2963	21.292
CA9L	3	LM1	45.624			29.603	18.884	20.047	33.755		27.313	29.712	18.599	24.495	6.379		31.3703	27.0383	19.7963
	3	RM1		10.681			23.539	25.006	37.688		31.591	22.543		23.219	12.374		17.11	31.4283	19.3787
CA1U	1	LM1	28.372			45.929	23.892	14.656	39.207		20.738	44.361		42.299	26.109		32.731	24.867	37.5897
CA1L	1	LM1	27.273			37.888	31.7	24.641	32.492	32.929	29.752	47.991	29.568	29.257	27.905		32.287	29.9535	33.6803
CA2U	1	LM1	24.725			28.324	21.383	14.335	29.24		24.331	40.431		37.68	22.49		24.8107	22.6353	33.5337
	1	Ldm1	23.844	31.991		32.234	31.238	6.403	10.114	28.803		11.812	12.034			12.001	23.5181	15.1067	11.949
CA2L	1	LM1	23.456			42.36	15.496	19.035	29.012	31.695	38.69	45.738	27.234	24.747	24.437		27.104	29.608	30.539
CA3U	1	LM2				35.199	17.068	15.629	35.54			57.802		38.868			26.1335	25.5845	48.335
	1	LM1	21.999			28.591	28.311	15.027	29.331		5.473	37.828	44.482	27.537	21.946		26.3003	16.6103	32.9483
CA3L	1	LM2				36.261	30.472		38.859			51.781	43.903	34.814			33.3665	38.859	43.4993
	1	LM1	25.232			30.559	21.193	13.307	34.149	34.34	29.795	40.075	25.424	24.371	22.455		25.6613	27.8978	28.0812
CA4U	1	LM2	9.914			30.91	13.674	12.953	29.082			48.882		34.479			18.166	21.0175	41.6805
	1	LP4	30.541	29.415				58.68					29.09	29.634			29.978	58.68	29.362
CA4L	1	LM2	22.015			36.046	12.699	17.961	36.149			52.254	42.315	34.166			23.5867	27.055	42.9117
	1	LP4	29.355	34.08				29.36					42.869	21.259			31.7175	29.36	32.064
CA5L	1	LM2	20.011			33.993	7.775	11.583	22.952			52.674	41.37	30.689	21.676	28.33	20.593	17.2675	34.9478
CA6L	1	LM2	13.819			34.734	3.173	20.049	29.295			49.828	39.096	33.307	24.446	32.951	17.242	24.672	35.9256
CA7L	1	LM2	14.916			31.713	2.457	22.327	27.104			42.417	39.243	29.969	17.006	32.394	16.362	24.7155	32.2058
CA8L	1	LM2	13.829	50.549		32.233	4.456	23.443	31.887		24.705	43.581	37.195	28.11	18.787	34.299	25.2667	26.6783	32.3944
CA1U	2	Ldm1	21.85	29.766		31.185	33.643	27.917	24.505	58.024		11.145	12.643			13.392	32.4129	36.8153	12.3933
CA1L	2	Ldm1	36.859	41.977		27.838	30.517	51.532	33.415			19.428	2.134			12.172	34.2978	42.4735	11.2447
CA2L	2	Ldm1	32.182	40.498		30.809	13.742	44.229	26.794			24.902	10.312			13.135	29.3078	35.5115	16.1163
CA4U	2	LM1	28.189			27.156	28.627	14.868	26.686		3.1	37.298	41.706	26.947	21.65		27.9907	14.8847	31.9002
CA5U	2	LM2	22.448			30.095	18.549	22.949	25.412			52.478		30.875	23.341	39.137	23.6973	24.1805	36.4578
	2	LM1	34.041			35.356	29.821	14.94	43.074		1.532	34.741	46.47	22.389	23.011		33.0727	19.8487	31.6527
	2	LP4	20.176	31.277				65.188					26.916	24.607			25.7265	65.188	25.7615
CA5L	2	LP4	42.045	56.045				30.248					42.464	17.136			49.045	30.248	29.8
CA6U	2	LM2	18.049			36.125	12.491	13.656	29.483			51.028		34.043	21.023	35.773	22.2217	21.5695	35.4667
	2	LM1	36.299			38.75	30.23	13.724	29.737			33.23	43.162	21.808	6.501		35.093	21.7305	26.1752
	2	LP4	8.96	30.767				64.293			25.173		24.313	21.111			19.8635	44.733	22.712
CA6L	2	LP4	35.42	48.987				32.309			23.407		32.728	27.413			42.2035	27.858	30.0705
CA7U	2	LM2	16.46			33.919	11.104	19.852	28.655					38.297	22.848	39.019	20.4943	24.2535	33.388
	2	LP4	24.005	37.916				69.847			26.49		24.683	22.401			30.9605	48.1685	23.542
CA7L	2	LP4	56.814	64.093				37.315			25.811		32.332	29.001			60.4535	31.563	30.6665
CA8U	2	LM2	20.161			34.801	11.482	18.688	27.807		21.69	48.764		30.41	21.476	40.426	3.20675	5.51	2.1268
	2	LP4	16.826	36.658						67.531	58.584	19.856	29.891	24.853			1.791	1.95733	3.42867
CA8L	2	LP4	63.589	64.061				39.923		36.987	22.943	18.215	29.276	27.877			63.825	33.2843	25.1227
	2	LP3	42.266	52.256				40.695		43.647		16.694	36.565	31.859			47.261	42.171	28.3727
CA9U	2	LM2	18.616			35.376	9.248	19.949	34.862		25.258	46.597		30.396	21.698	39.454	21.08	26.6897	34.5363
CA9L	2	LM2	15.301	53.103		34.033	5.504	21.014	31.869		22.026	48.653	36.704	27.458	20.533	36.514	26.9853	24.9697	33.9724
	2	RM1	50.495		28.981	27.354	39.594	16.263	28.908		35.754	45.868		25.539	11.685	27.609	36.606	26.975	27.6753
CA4L	2	RM1	36.204			14.928	30.386	22.059	33.3	27.066	35.511	44.298	17.454	19.296	36.945	17.832	27.1727	29.484	27.165
	2	RP3	34.426	28.27				57.718		49.313			27.329	24.218			31.348	53.5155	25.7735
	2	RP4	36.363	31.516				59.441		48.548			26.183	15.449			33.9395	53.9945	20.816
	2	RM1	13.983	26.026			23.676	40.553	31.919		40.85	31.785		26.65	14.38		21.2283	37.774	24.2717
	2	RM2	30.558		27.256	32.283		9.796	17.356			51.064		35.484	4.106	34.533	30.0323	13.576	31.2967
	2	RM1	39.043	34.975			27.377	22.385	31.763		30.788	22.482	13.924	19.806	12.927		33.7983	28.312	17.2848
	2	RP3	31.85	29.976				32.679		47.516			32.273	36.224			30.913	40.0975	34.2485
	2	RP4	35.494	31.073				54.556		56.599			23.037	16.145			33.2835	55.5775	19.591
	2	RM1	30.79				27.807	12.195	52.534		30.51			23.815	14.155	27.786	29.2985	31.7463	21.9187
	2	RM2	31.966		30.213	35.968	19.942	35.659	36.157			49.295		35.124		34.45	29.5222	35.908	39.623
	2	RP3	37.71	34.292				45.849		28.473			32.543	39.377			36.001	37.161	35.96
	2	RP4	36.88	40.029				63.887		57.488			20.405	18.193			38.4545	60.6875	19.299
	2	RM2	26.845		31.167	30.978	22.044	37.651	39.986			45.208		31.72		32.946	27.7585	38.8185	36.6247
	2	RP4	35.464	35.697				53.248		55.705			20.417	19.966			35.5805	54.4765	20.1915
	2	RM2	28.062		28.172	37.364	19.841	37.979	36.099			39.74		31.536		33.492	31.2528	37.039	34.9227
	2	RM2	12.11	37.306	28.778	32.05	20.509		36.106			39.15		33.118		32.69	26.1506	36.106	34.986
	2	RM2	20.08	59.449	8.915	58.455	28.831	22.338	41.781			27.451		33.553		26.806	35.146	32.0595	29.27
CA1U	3	Ldm2	30.532		33.918	28.521	36.897	38.415	31.029	57.388	25.548	32.096	13.206	14.296	13.177	19.167	28.7838	38.095	18.3884
CA1L	3	Ldm2	28.144	43.948	44.8	33.029	42.59	41.234	25.708	26.115	22.81	32.512	11.097	15.5	15.793	9.597	38.5022	28.9668	16.8998
CA2U	3	Ldm2	32.557		35.11	35.517	40.608	36.803	29.128	52.434	18.001	28.344	22.336	17.521	19.692	12.87	29.3016	34.0915	20.1526
CA2L	3	Ldm2	43.208	63.425	21.772	39.614	37.688	40.75	28.939	37.675	27.297	26.777	5.264	18.751	6.755	10.945	41.1414	33.6653	13.6984
CA4L	3	LM1	30.159			34.964	26.899	15.524	36.019	29.863	19.3	35.634		18.614	12.33		30.674	25.1765	22.1927
CA5L	3	LM1	8.085			35.592	26.018	17.145	32.759	35.655	18.263	34.86	22.103	22.808	13.669		23.2317	25.9555	23.36
CA6L	3	LM1	14.007			30.377	23.843	16.571	31.38			33.813		20.207	12.958		22.7423	23.9755	22.326
CA7U	3	LM1	34.618			36.809	29.054	14.665	30.695		1.11	31.908	35.172	20.248	16.773		33.4937	15.49	26.0252
CA7L	3	LM1	22.596			34.592	26.474	21.994	38.189			31.699		19.59	13.427		27.8873	30.0915	21.572
CA8U	3	LM1	34.369	36.423		39.23	26.921	15.57	28.587		0.943	31.374	34.544	20.726	15.486		4.15667	5.755	3.93175
CA8L	3	LM1	18.714			32.141	20.763	22.73	35.911		26.174	29.94	16.766	17.806	4.333		23.8727	28.2717	17.2112
CA9U	3	LM1	33.309	34.213		37.196	27.897	19.103	28.342		1.401	30.37	42.646	19.087	15.606		33.1537	16.282	26.9273
	3	LP4	29.005	37.365				26.458			24.75		16.328	24.656			33.185	25.604	20.492
CA9L	3	LM1	45.624			29.603	18.884	20.047	33.755		27.313	29.712	18.599	24.495	6.379		31.3703	27.0383	19.7963
	3	Rdm1	27.903	31.288				27.481		42.875	29.731	20.971	6.364	14.168		20.453	29.5955	33.3623	15.489
	3	Rdm2	19.232		30.928	39.55	30.828	26.642	32.18	18.119	7.362	30.811		15.042	11.176	21.65	30.1345	21.0757	19.6698
	3	Rdm1	28.281	40.895				55.663		37.982	38.063	11.711				17.517	34.588	43.9027	14.614
	3	Rdm2	15.27	17.226		28.392	29.169	33.394	29.572	39.197	25.754	30.509	16.574	19.139	5.041	12.573	22.5142	31.9793	16.7672
	3	Rdm2	13.569		31.932	36.362	34.531	27.621	25.414	14.322	6.235	27.354		19.689	11.878	16.211	29.0985	18.398	18.783
	3	Rdm2	17.428	8.584		27.921	31.231	33.722	29.936	34.01	23.465	24.902	13.444	6.972	1.7	6.734	21.291	30.2833	10.7504
	3	RM1	55.353	73.215			21.828	21.947	38.793		31.925	22.317		9.033	15.281		50.132	30.8883	15.5437
	3	RM1				34.125	27.542	12.376	33.742		29.303			23.678	11.701	26.253	30.8335	25.1403	20.544
	3	RM1	57.448	71.768			26.805	22.359	35.615		32.851	21.545		8.876	10.171		52.007	30.275	13.5307
	3	RM1				25.838	28.169	13.448	35.27		28.866			26.397	11.718	23.892	27.0035	25.8613	20.669
	3	RM1	34.091	27.752			24.286	24.63	37		29.428	21.363		23.208	12.597		28.7097	30.3527	19.056
	3	RP4	32.604	37.127				53.391		57.422			19.857	18.077			34.8655	55.4065	18.967
	3	RM1				33.167	27.958	12.762	35.407		27.72			25.489	12.242	26.145	30.5625	25.2963	21.292
	3	RM1		10.681			23.539	25.006	37.688		31.591	22.543		23.219	12.374		17.11	31.4283	19.3787

## Sheet: Direction (in degree)
Specimen	Tooth	LRT	LPT	MT/ISS	MPT
CA1L	Rdm1	74.801	142.06	307.15	347.494
	Rdm2	74.358	121.11	301.805	220.98
	RM1	62.277	157.61	258.874	252.5
CA2L	Rdm2	77.082	117.97	290.282	192.982
	RM1	98.236	174.7	277.803	259.593
CA3L	RP3	258.99	77.991	337.675	250.824
	RP4	114.94	152.88	25.085	263.294
	RM1	87.343	147.48	243.87	256.116
CA4L	RP3	29.08	87.869	205.724	295.747
	RP4	139.68	142.38	22.435	262.899
	RM1	83.645	176.78	261.787	267.432
	RM2	70.694	61.173	278.136
CA5L	RP3	14.454	140.5	206.079	291.022
	RP4	36.74	188.42	20.427	264.729
	RM1	85.521	153.96	274.463	238.281
	RM2	101.86	171.63	270.61	196.663
CA6L	RP3	29.537	129.9	198.321	295.2
	RP4	111.84	177.16	29.203	233.298
	RM1	97.295	144.15	262.051
	RM2	107	182.49	269.85	210.447
CA7L	RP3	23.726	129.88	199.792	299.725
	RP4	103.09	154.9	9.449	229.491
	RM1	94.086	154.15	264.884
	RM2	88.447	153.54	293.311	213.317
CA8L	RP3	21.124	85.289	201.103	263.042
	RP4	56.279	47.049	164.115	296.956
	RM1	97.993	151.15	274.141	313.922
	RM2	115.25	179.42	288.788	223.705
CA9L	RP3	20.79	84.298	207.51	304.2
	RP4	131.63	145.34	7.725	165.565
	RM1	107.93	151.93	272.318
	RM2	120.05	174.8	283.455	207.794
CA1L	LM1	79.767	173.17	263.009	235.449
	Ldm2	71.488	120.94	307.3	239.848
	Ldm1	64.522	102.7	325.653	351.638
CA2L	LM1	91.114	171.1	269.82	237.708
	Ldm2	81.015	128.4	308.959	232.404
	Ldm1	70.754	119.35	58.726	222.127
CA3L	LM2	45.528	188.38	286.693	255.532
	LM1	97.45	166.22	279.569	232.283
CA4L	LM2	77.549	189.99	283.174	215.782
	LM1	75.522	155.53	276.485
	LP4	119.37	197.857	23.956	256.981
CA5L	LM2	77.96	187.43	282.325	220.267
	LM1	89.625	166.11	288.361	255.1
	LP4	38.998	30.833	145.925	275.337
	LP3	11.772	79.9	187.727	274.398
CA6L	LM2	67.426	184.08	289.578	226.644
	LM1	82.632	148.36	293.108
	LP4	127.66	146.444	23.488	249.541
	LP3	10.714	93.781	189.797	273.71
CA7L	LM2	128	168.28	278.34	222.626
	LM1	93.51	154.86	289.439
	LP4	153.53	121.586	31.208	209.429
	LP3	23.446	77.69	184.939	277.548
CA8L	LM2	119.09	172.49	270.934	276.215
	LM1	87.003	145.47	264.697	217.644
	LP4	156.21	148.77	10.697	305.441
	LP3	103.97	116.16	355.312	233.252
CA9L	LM2	127.65	173.73	268.95	274.796
	LM1	91.394	152.1	262.998	276.785
	LP4	139.22	138.797	328.912	235.216
	LP3	27.135	92.5	179.107	313.506
